# Supplementary material for: K0.12Na0.54Ag0.34Nb4O9AsO4
Source: Acta Crystallogr Sect E Struct Rep Online. 2011 Jan 12;67(Pt 2):i10. doi: 10.1107/S1600536811000055 (PMC3051634; doi:10.1107/S1600536811000055)
Supplement: Supplementary file 1 [file e-67-00i10-sup1.cif]

##############################################################################
###                                                                        ###
###        Electronic paper (Acta Crystallographica Section E)             ###
###                                                                        ###
##############################################################################
#                                                                            #
# This CIF contains the data in a paper accepted for publication in Acta     #
# Crystallographica Section E. It conforms to the requirements of Notes      #
# for Authors for Section E, and has been peer reviewed under the auspices   #
# of the IUCr Commission on Journals.                                        #
#                                                                            #
# Full details of the Crystallographic Information File format               #
# are given in the paper "The Crystallographic Information File (CIF):       #
# a New Standard Archive File for Crystallography" by S. R. Hall, F. H.      #
# Allen and I. D. Brown [Acta Cryst. (1991), A47, 655-685].                  #
#                                                                            #
# The current version of the core CIF dictionary is obtainable from          #
# ftp://ftp.iucr.org/pub/cif_core.dic. The current version number is 2.4.    #
#                                                                            #
# Software is freely available for graphical display of the structure(s) in  #
# this CIF.  For information consult the CIF home page http://www.iucr.org/  #
# cif/home.html                                                              #
#                                                                            #
# This file may be used for bona fide research purposes within the           #
# scientific community so long as proper attribution is given to the journal # 
# article from which it was obtained.                                        #
#                                                                            #
##############################################################################
                                             
data_I
_audit_creation_method     SHELXL-97
_chemical_name_systematic
;
Potassium sodium silver tetraniobium nonaoxide arsenate
;
_chemical_name_common     ?
_chemical_formula_moiety     'Ag0.34 As K0.12 Na0.54 Nb4 O13'
_chemical_formula_sum     'Ag0.34 As K0.12 Na0.54 Nb4 O13'
_chemical_formula_iupac     'K0.12 Na0.54 Ag0.34 Nb4 As O13'
_chemical_formula_weight     708.82
_chemical_melting_point     ?
_symmetry_cell_setting     orthorhombic
_symmetry_space_group_name_H-M     'C m c m'
_symmetry_space_group_name_Hall     '-C 2c 2'
loop_
    _symmetry_equiv_pos_as_xyz
    'x, y, z'
    '-x, -y, z+1/2'
    'x, -y, -z'
    '-x, y, -z+1/2'
    'x+1/2, y+1/2, z'
    '-x+1/2, -y+1/2, z+1/2'
    'x+1/2, -y+1/2, -z'
    '-x+1/2, y+1/2, -z+1/2'
    '-x, -y, -z'
    'x, y, -z-1/2'
    '-x, y, z'
    'x, -y, z-1/2'
    '-x+1/2, -y+1/2, -z'
    'x+1/2, y+1/2, -z-1/2'
    '-x+1/2, y+1/2, z'
    'x+1/2, -y+1/2, z-1/2'
_cell_length_a     10.412(2)
_cell_length_b     10.452(2)
_cell_length_c     10.009(4)
_cell_angle_alpha     90.00
_cell_angle_beta     90.00
_cell_angle_gamma     90.00
_cell_volume     1089.2(5)
_cell_formula_units_Z     4
_cell_measurement_reflns_used     25
_cell_measurement_theta_min     10
_cell_measurement_theta_max     15
_cell_measurement_temperature     298(2)
_exptl_crystal_description     prism
_exptl_crystal_colour     colourless
_exptl_crystal_size_max     0.22
_exptl_crystal_size_mid     0.16
_exptl_crystal_size_min     0.10
_exptl_crystal_density_diffrn     4.322
_exptl_crystal_density_meas     ?
_exptl_crystal_density_method     'not measured'
_exptl_crystal_F_000     1302
_exptl_absorpt_coefficient_mu     7.856
_exptl_absorpt_correction_type     psi-scan
_exptl_absorpt_process_details     '(North  <i>et al.</i>, 1968)'
_exptl_absorpt_correction_T_min     0.239
_exptl_absorpt_correction_T_max     0.452
_exptl_special_details     ?
_diffrn_ambient_temperature     298(2)
_diffrn_radiation_type     MoK\a
_diffrn_radiation_wavelength     0.71073
_diffrn_radiation_source     'fine-focus sealed tube'
_diffrn_radiation_monochromator     graphite
_diffrn_measurement_device_type     'Enraf--Nonius CAD-4'
_diffrn_measurement_method     \w/2\q
_diffrn_detector_area_resol_mean     ?
_diffrn_reflns_number     1550
_diffrn_reflns_av_R_equivalents     0.0138
_diffrn_reflns_av_sigmaI/netI     0.0136
_diffrn_reflns_theta_min     2.76
_diffrn_reflns_theta_max     26.94
_diffrn_reflns_theta_full     26.94
_diffrn_measured_fraction_theta_max     1.000
_diffrn_measured_fraction_theta_full     1.000
_diffrn_reflns_limit_h_min     -13
_diffrn_reflns_limit_h_max     13
_diffrn_reflns_limit_k_min     -1
_diffrn_reflns_limit_k_max     13
_diffrn_reflns_limit_l_min     -1
_diffrn_reflns_limit_l_max     12
_diffrn_standards_number     2
_diffrn_standards_interval_count     ?
_diffrn_standards_interval_time     120
_diffrn_standards_decay_%     1.1
_refine_special_details
;
 Refinement of F^2^ against ALL reflections.  The weighted R-factor wR and
 goodness of fit S are based on F^2^, conventional R-factors R are based
 on F, with F set to zero for negative F^2^. The threshold expression of
 F^2^ > 2sigma(F^2^) is used only for calculating R-factors(gt) etc. and is
 not relevant to the choice of reflections for refinement.  R-factors based
 on F^2^ are statistically about twice as large as those based on F, and R-
 factors based on ALL data will be even larger.
;
_reflns_number_total     667
_reflns_number_gt     642
_reflns_threshold_expression     I>2\s(I)
_refine_ls_structure_factor_coef     Fsqd
_refine_ls_matrix_type     full
_refine_ls_R_factor_all     0.0143
_refine_ls_R_factor_gt     0.0134
_refine_ls_wR_factor_gt     0.0343
_refine_ls_wR_factor_ref     0.0347
_refine_ls_goodness_of_fit_ref     1.139
_refine_ls_restrained_S_all     1.138
_refine_ls_number_reflns     667
_refine_ls_number_parameters     72
_refine_ls_number_restraints     1
_refine_ls_weighting_scheme     calc
_refine_ls_weighting_details
         'calc w=1/[\s^2^(Fo^2^)+(0.0164P)^2^+2.8925P] where P=(Fo^2^+2Fc^2^)/3'
_atom_sites_solution_primary     direct
_atom_sites_solution_secondary     difmap
_refine_ls_shift/su_max     0.001
_refine_ls_shift/su_mean     0.000
_refine_diff_density_max     0.417
_refine_diff_density_min     -0.573
_refine_ls_extinction_method     SHELXL
_refine_ls_extinction_coef     0.00226(10)
_refine_ls_extinction_expression
                                  'Fc^*^=kFc[1+0.001xFc^2^\l^3^/sin(2\q)]^-1/4^'
loop_
    _atom_type_symbol
    _atom_type_description
    _atom_type_scat_dispersion_real
    _atom_type_scat_dispersion_imag
    _atom_type_scat_source
    'O' 'O' 0.0106 0.0060
                         'International Tables Vol C Tables 4.2.6.8 and 6.1.1.4'
    'Ag' 'Ag' -0.8971 1.1015
                         'International Tables Vol C Tables 4.2.6.8 and 6.1.1.4'
    'As' 'As' 0.0499 2.0058
                         'International Tables Vol C Tables 4.2.6.8 and 6.1.1.4'
    'K' 'K' 0.2009 0.2494
                         'International Tables Vol C Tables 4.2.6.8 and 6.1.1.4'
    'Na' 'Na' 0.0362 0.0249
                         'International Tables Vol C Tables 4.2.6.8 and 6.1.1.4'
    'Nb' 'Nb' -2.0727 0.6215
                         'International Tables Vol C Tables 4.2.6.8 and 6.1.1.4'
_computing_data_collection
                'CAD-4 EXPRESS (Duisenberg, 1992; Mac\'i\<cek & Yordanov, 1992)'
_computing_cell_refinement
                'CAD-4 EXPRESS (Duisenberg, 1992; Mac\'i\<cek & Yordanov, 1992)'
_computing_data_reduction     'XCAD4 (Harms & Wocadlo, 1995)'
_computing_structure_solution     'SHELXS97 (Sheldrick, 2008)'
_computing_structure_refinement     'SHELXL97 (Sheldrick, 2008)'
_computing_molecular_graphics     'DIAMOND (Brandenburg, 1998)'
_computing_publication_material     'WinGX (Farrugia, 1999)'
loop_
    _atom_site_type_symbol
    _atom_site_label
    _atom_site_fract_x
    _atom_site_fract_y
    _atom_site_fract_z
    _atom_site_U_iso_or_equiv
    _atom_site_adp_type
    _atom_site_calc_flag
    _atom_site_refinement_flags
    _atom_site_occupancy
    _atom_site_disorder_assembly
    _atom_site_disorder_group
    Nb Nb1 0.17145(3) 0.23034(3) 0.2500 0.00637(11) Uani d S 1 . .
    Nb Nb2 0.17813(3) 0.5000 0.0000 0.00638(11) Uani d S 1 . .
    As As1 0.0000 0.65963(5) 0.2500 0.00553(13) Uani d S 1 . .
    Ag Ag1 0.0000 -0.0486(8) 0.2165(6) 0.044(13) Uani d SP 0.173(4) . .
    K K1 0.0000 -0.057(3) 0.067(9) 0.047(13) Uani d SP 0.059(13) . .
    Na Na1 0.0000 -0.0472(18) 0.160(3) 0.012(12) Uani d SP 0.268(13) . .
    O O1 0.15106(17) 0.34333(17) 0.11032(18) 0.0131(4) Uani d . 1 . .
    O O2 0.0000 0.1632(3) 0.2500 0.0090(7) Uani d S 1 . .
    O O3 0.0000 0.5664(2) 0.1105(2) 0.0095(5) Uani d S 1 . .
    O O4 0.21550(16) 0.07889(17) 0.11618(17) 0.0127(4) Uani d . 1 . .
    O O5 0.8731(2) 0.7580(2) 0.2500 0.0110(5) Uani d S 1 . .
loop_
    _atom_site_aniso_label
    _atom_site_aniso_U_11
    _atom_site_aniso_U_22
    _atom_site_aniso_U_33
    _atom_site_aniso_U_12
    _atom_site_aniso_U_13
    _atom_site_aniso_U_23
    Nb1 0.00591(16) 0.00475(17) 0.00844(16) 0.00075(10) 0.000 0.000
    Nb2 0.00670(16) 0.00656(17) 0.00588(16) 0.000 0.000 -0.00138(10)
    As1 0.0053(2) 0.0051(2) 0.0062(2) 0.000 0.000 0.000
    Ag1 0.054(2) 0.0075(11) 0.07(4) 0.000 0.000 0.001(3)
    K1 0.034(11) 0.048(14) 0.06(4) 0.000 0.000 0.007(18)
    Na1 0.012(4) 0.002(4) 0.02(4) 0.000 0.000 0.001(7)
    O1 0.0133(8) 0.0111(8) 0.0149(9) 0.0001(7) 0.0002(7) 0.0043(7)
    O2 0.0056(15) 0.0086(16) 0.0128(17) 0.000 0.000 0.000
    O3 0.0092(10) 0.0117(11) 0.0077(11) 0.000 0.000 -0.0043(10)
    O4 0.0143(8) 0.0116(8) 0.0121(8) 0.0022(7) 0.0021(7) -0.0026(7)
    O5 0.0068(11) 0.0090(11) 0.0173(13) 0.0010(9) 0.000 0.000
_geom_special_details
;
 All esds (except the esd in the dihedral angle between two l.s. planes)
 are estimated using the full covariance matrix.  The cell esds are taken
 into account individually in the estimation of esds in distances, angles
 and torsion angles; correlations between esds in cell parameters are only
 used when they are defined by crystal symmetry.  An approximate (isotropic)
 treatment of cell esds is used for estimating esds involving l.s. planes.
;
loop_
    _geom_bond_atom_site_label_1
    _geom_bond_atom_site_label_2
    _geom_bond_site_symmetry_2
    _geom_bond_distance
    _geom_bond_publ_flag
    Nb1 O1 10_556 1.8424(18) ?
    Nb1 O1 . 1.8424(18) ?
    Nb1 O2 . 1.9180(14) ?
    Nb1 O5 5_445 2.119(3) ?
    Nb1 O4 . 2.1236(18) ?
    Nb1 O4 10_556 2.1236(18) ?
    Nb2 O4 15 1.8052(17) ?
    Nb2 O4 13 1.8052(17) ?
    Nb2 O1 . 1.9950(17) ?
    Nb2 O1 3_565 1.9950(17) ?
    Nb2 O3 9_565 2.2681(14) ?
    Nb2 O3 . 2.2681(14) ?
    As1 O5 11_655 1.674(2) ?
    As1 O5 1_455 1.674(2) ?
    As1 O3 . 1.703(2) ?
    As1 O3 10_556 1.703(2) ?
    Ag1 O2 . 2.239(9) ?
    Ag1 O5 1_445 2.439(7) ?
    Ag1 O5 11_645 2.439(7) ?
    K1 O4 . 2.70(3) ?
    K1 O4 11 2.70(3) ?
    K1 O4 9 2.91(6) ?
    K1 O4 3 2.91(6) ?
    K1 O2 . 2.94(8) ?
    K1 O5 1_445 2.97(5) ?
    Na1 O2 . 2.37(2) ?
    Na1 O5 1_445 2.588(18) ?
    Na1 O5 11_645 2.588(18) ?
    Na1 O4 . 2.640(11) ?
    Na1 O4 11 2.640(11) ?
loop_
    _geom_angle_atom_site_label_1
    _geom_angle_atom_site_label_2
    _geom_angle_atom_site_label_3
    _geom_angle_site_symmetry_1
    _geom_angle_site_symmetry_3
    _geom_angle
    _geom_angle_publ_flag
    O1 Nb1 O1 10_556 . 98.72(12) ?
    O1 Nb1 O2 10_556 . 97.31(8) ?
    O1 Nb1 O2 . . 97.31(8) ?
    O1 Nb1 O5 10_556 5_445 91.53(7) ?
    O1 Nb1 O5 . 5_445 91.53(7) ?
    O2 Nb1 O5 . 5_445 166.39(12) ?
    O1 Nb1 O4 10_556 . 168.89(8) ?
    O1 Nb1 O4 . . 91.38(8) ?
    O2 Nb1 O4 . . 85.90(9) ?
    O5 Nb1 O4 5_445 . 83.55(7) ?
    O1 Nb1 O4 10_556 10_556 91.38(8) ?
    O1 Nb1 O4 . 10_556 168.89(8) ?
    O2 Nb1 O4 . 10_556 85.90(9) ?
    O5 Nb1 O4 5_445 10_556 83.55(7) ?
    O4 Nb1 O4 . 10_556 78.20(10) ?
    O4 Nb2 O4 15 13 104.31(11) ?
    O4 Nb2 O1 15 . 96.03(8) ?
    O4 Nb2 O1 13 . 93.92(8) ?
    O4 Nb2 O1 15 3_565 93.92(8) ?
    O4 Nb2 O1 13 3_565 96.03(8) ?
    O1 Nb2 O1 . 3_565 163.76(10) ?
    O4 Nb2 O3 15 9_565 162.84(8) ?
    O4 Nb2 O3 13 9_565 92.74(7) ?
    O1 Nb2 O3 . 9_565 84.44(8) ?
    O1 Nb2 O3 3_565 9_565 82.29(8) ?
    O4 Nb2 O3 15 . 92.74(7) ?
    O4 Nb2 O3 13 . 162.84(8) ?
    O1 Nb2 O3 . . 82.29(8) ?
    O1 Nb2 O3 3_565 . 84.44(8) ?
    O3 Nb2 O3 9_565 . 70.28(10) ?
    O5 As1 O5 11_655 1_455 104.25(17) ?
    O5 As1 O3 11_655 . 110.57(6) ?
    O5 As1 O3 1_455 . 110.57(6) ?
    O5 As1 O3 11_655 10_556 110.57(6) ?
    O5 As1 O3 1_455 10_556 110.57(6) ?
    O3 As1 O3 . 10_556 110.19(17) ?
data_global
_journal_date_recd_electronic     2010-12-02
_journal_date_accepted     2011-01-04
_journal_name_full     'Acta Crystallographica, Section E'
_journal_year     2011
_journal_volume     67
_journal_issue      2
_journal_page_first     i10
_journal_page_last     i10
_journal_paper_category     QI
_journal_coeditor_code     MG2111
_publ_contact_author_name     'Prof. M. F. Zid'
_publ_contact_author_address
;
  Laboratoire de Mat\'eriaux et Cristallochimie
  Facult\'e des Sciences de Tunis
  Universit\'e de Tunis El Manar
  2092 Manar II Tunis, Tunisia
;
_publ_contact_author_email     'faouzi.zid@fst.rnu.tn'
_publ_contact_author_fax     '216 71 88 34 24'
_publ_contact_author_phone     '216 71 87 26 00'
_publ_section_title
;
K~0.12~Na~0.54~Ag~0.34~Nb~4~O~9~AsO~4~
;
loop_
    _publ_author_name
    _publ_author_address
    'Ch\'erif, Sa\"ida Fatma'
;
  Laboratoire de Mat\'eriaux et Cristallochimie
  Facult\'e des Sciences de Tunis
  Universit\'e de Tunis El Manar
  2092 Manar II Tunis, Tunisia
;
    'Zid, Mohamed Faouzi'
;
  Laboratoire de Mat\'eriaux et Cristallochimie
  Facult\'e des Sciences de Tunis
  Universit\'e de Tunis El Manar
  2092 Manar II Tunis, Tunisia
;
    'Driss, Ahmed'
;
  Laboratoire de Mat\'eriaux et Cristallochimie
  Facult\'e des Sciences de Tunis
  Universit\'e de Tunis El Manar
  2092 Manar II Tunis, Tunisia
;
