# Supplementary material for: K0.12Na0.54Ag0.34Nb4O9AsO4
Source: Acta Crystallogr Sect E Struct Rep Online. 2011 Jan 12;67(Pt 2):i10. doi: 10.1107/S1600536811000055 (PMC3051634; doi:10.1107/S1600536811000055)
Supplement: Supplementary file 2 [file e-67-00i10-Isup2.hkl]

#
# h,k,l, Fc-squared, Fo-squared, sigma(Fo-squared) and status flag
#
data_I
_shelx_title ' saida5 in C m c m'
_shelx_refln_list_code          4
_shelx_F_calc_maximum      605.43
_exptl_crystal_F_000      1301.63
_reflns_d_resolution_high  0.7844
 
loop_
 _symmetry_equiv_pos_as_xyz
 'x, y, z'
 '-x, -y, z+1/2'
 'x, -y, -z'
 '-x, y, -z+1/2'
 'x+1/2, y+1/2, z'
 '-x+1/2, -y+1/2, z+1/2'
 'x+1/2, -y+1/2, -z'
 '-x+1/2, y+1/2, -z+1/2'
 '-x, -y, -z'
 'x, y, -z-1/2'
 '-x, y, z'
 'x, -y, z-1/2'
 '-x+1/2, -y+1/2, -z'
 'x+1/2, y+1/2, -z-1/2'
 '-x+1/2, y+1/2, z'
 'x+1/2, -y+1/2, z-1/2'
 
_cell_length_a    10.4120
_cell_length_b    10.4520
_cell_length_c    10.0090
_cell_angle_alpha  90.000
_cell_angle_beta   90.000
_cell_angle_gamma  90.000
 
_shelx_F_squared_multiplier     1.000
 
loop_
 _refln_index_h
 _refln_index_k
 _refln_index_l
 _refln_F_squared_calc
 _refln_F_squared_meas
 _refln_F_squared_sigma
 _refln_observed_status
   2   0   0    32866.08    33315.68    528.20 o
   4   0   0     1045.25     1076.08     36.09 o
   6   0   0   366545.94   368042.69   2429.67 o
   8   0   0     8592.52     9031.73    136.71 o
  10   0   0     8459.84     8450.01    153.35 o
  12   0   0    63754.37    64496.77    481.01 o
   1   1   0    21698.31    22031.21    218.43 o
   3   1   0    39251.22    37712.86    239.00 o
   5   1   0    13947.10    13647.38    136.33 o
   7   1   0     7888.63     8027.66     84.08 o
   9   1   0    14726.13    16591.86   1161.70 o
  11   1   0    20628.00    20553.57    179.16 o
  13   1   0      317.70      305.36     18.73 o
   0   2   0      228.60      406.02     31.26 o
   2   2   0      377.33      478.62     23.68 o
   4   2   0    25199.00    26832.47    319.11 o
   6   2   0      581.07      631.32     32.80 o
   8   2   0     3631.22     3482.04     88.09 o
  10   2   0     6060.98     5997.42    175.86 o
  12   2   0     1469.81     1447.32     88.97 o
   1   3   0      265.79      413.43     79.56 o
   3   3   0   117691.20   111547.60    950.90 o
   5   3   0     9432.88     9560.20    114.20 o
   7   3   0     8831.94     8648.61    289.71 o
   9   3   0    46328.05    45557.97    342.39 o
  11   3   0    12615.83    12847.55    204.22 o
   0   4   0   115104.73   112486.62    480.14 o
   2   4   0    70536.71    70740.03    469.73 o
   4   4   0    35214.98    35963.23    510.67 o
   6   4   0    62584.51    62690.64    429.53 o
   8   4   0    67698.34    68422.71    403.28 o
  10   4   0      655.29      717.54     68.66 o
  12   4   0    15139.77    15157.44    242.67 o
   1   5   0     2492.50     2411.39    113.95 o
   3   5   0    13445.95    14064.57    138.86 o
   5   5   0    14334.60    14386.02    191.01 o
   7   5   0     2263.72     2349.01    101.47 o
   9   5   0       86.95      143.78     29.81 o
  11   5   0     3077.91     2978.24    110.33 o
   0   6   0     6112.42     5932.32    130.94 o
   2   6   0     3229.17     3423.99     73.62 o
   4   6   0      607.58      619.83     33.72 o
   6   6   0    15070.92    15374.64    181.65 o
   8   6   0       50.33       78.58     32.50 o
  10   6   0     2885.04     2967.83    105.06 o
   1   7   0    60181.60    60952.53    514.98 o
   3   7   0   101946.21   104829.62    456.58 o
   5   7   0    76513.36    78233.48   1094.11 o
   7   7   0     6309.85     6496.77    201.45 o
   9   7   0    21409.55    22199.06    268.49 o
  11   7   0    29548.92    30361.84    350.05 o
   0   8   0    30542.44    30227.39    350.93 o
   2   8   0    40028.15    40992.71    294.39 o
   4   8   0    27915.29    27616.30    254.82 o
   6   8   0    24494.14    24363.05    490.20 o
   8   8   0    35720.50    35723.99    339.49 o
  10   8   0     1163.30     1186.94     63.08 o
   1   9   0     2725.28     2820.67     86.18 o
   3   9   0      157.32      152.15     35.08 o
   5   9   0       70.49      179.87     62.84 o
   7   9   0     9600.26     9987.11    214.29 o
   9   9   0       91.11      103.77     47.75 o
   0  10   0     2519.62     2674.70    130.16 o
   2  10   0    25534.12    25527.55    266.42 o
   4  10   0     4936.19     5025.64    159.25 o
   6  10   0     1285.39     1314.34     73.38 o
   8  10   0    24330.13    24142.29    310.26 o
   1  11   0    22575.03    22480.12    279.12 o
   3  11   0    43849.00    43589.04    602.81 o
   5  11   0    29875.94    29447.31    324.58 o
   7  11   0     5130.22     5119.89    148.44 o
   0  12   0    43607.18    43715.15    551.55 o
   2  12   0     6006.97     5837.75    148.59 o
   4  12   0      108.96      120.18     27.81 o
   1  13   0     3796.89     3419.08    126.78 o
   1   1   1      472.08      636.54     10.77 o
   3   1   1   151733.30   149315.48    333.06 o
   5   1   1     8280.48     8540.78     50.84 o
   7   1   1      959.61     1003.59     24.00 o
   9   1   1    49182.43    49808.88    245.12 o
  11   1   1     2111.09     2155.67     47.40 o
  13   1   1       68.14       81.23     19.76 o
   0   2   1    30843.85    31591.25    443.25 o
   2   2   1     1810.38     1811.02     27.30 o
   4   2   1    20830.23    22015.71    107.00 o
   6   2   1     8398.48     8017.47     78.78 o
   8   2   1     1057.34     1026.74     37.75 o
  10   2   1     6269.27     6230.62     95.69 o
  12   2   1     4294.27     4298.42     92.34 o
   1   3   1    24384.13    23849.74    213.77 o
   3   3   1     3146.73     2551.07     71.69 o
   5   3   1    28989.23    29303.92    301.13 o
   7   3   1    11350.58    11537.06    122.95 o
   9   3   1    15449.57    15646.67    209.29 o
  11   3   1    19528.53    19694.02    181.38 o
   0   4   1    20639.09    19080.90    135.29 o
   2   4   1    15016.07    15729.35     90.97 o
   4   4   1     5746.47     5603.87     61.87 o
   6   4   1    27529.58    27274.15    156.14 o
   8   4   1      415.61      516.06     20.64 o
  10   4   1     2241.92     2175.86     88.21 o
  12   4   1    11531.42    11627.35    150.19 o
   1   5   1     1183.27      950.69     27.34 o
   3   5   1    14379.22    14336.24     99.97 o
   5   5   1    19179.01    18965.41    197.31 o
   7   5   1       57.49      170.19     53.10 o
   9   5   1     5518.70     5573.46    116.06 o
  11   5   1    11993.58    12357.48    150.45 o
   0   6   1     6748.05     7159.97    102.23 o
   2   6   1    21250.12    21435.36    151.04 o
   4   6   1    10494.21    10416.96     96.65 o
   6   6   1     4841.04     4755.64     74.29 o
   8   6   1    10866.69    11336.87    156.09 o
  10   6   1     2445.31     2606.09     85.63 o
   1   7   1    14419.32    14356.51    152.61 o
   3   7   1       12.54       16.18     13.77 o
   5   7   1    25028.96    24883.06    169.60 o
   7   7   1     3545.96     3563.49     71.65 o
   9   7   1      710.31      722.18     27.78 o
  11   7   1    10870.72    10688.52    148.36 o
   0   8   1    16604.13    16870.98    260.76 o
   2   8   1    24877.79    25245.44    167.94 o
   4   8   1    10874.04    10977.20    187.74 o
   6   8   1     6386.79     6389.52     94.54 o
   8   8   1    15399.40    15955.10    161.67 o
  10   8   1     5452.99     5534.43    107.40 o
   1   9   1      122.67      227.61     40.74 o
   3   9   1     7330.70     7322.93    157.30 o
   5   9   1       26.51       62.02     14.30 o
   7   9   1       43.17       87.35     24.88 o
   9   9   1     8756.83     8807.35    132.31 o
   0  10   1     3637.66     3814.72    141.07 o
   2  10   1    12408.07    12136.56    131.21 o
   4  10   1    12332.16    12212.37    179.72 o
   6  10   1     6455.42     6476.94    128.79 o
   8  10   1    13546.46    13637.02    164.45 o
   1  11   1     2450.84     2331.06     64.55 o
   3  11   1    11064.46    10780.89    135.29 o
   5  11   1      603.28      655.82     24.77 o
   7  11   1     2872.79     2803.55     80.08 o
   0  12   1    17738.94    17648.73    248.67 o
   2  12   1     2241.98     2153.02     67.78 o
   4  12   1       55.79      113.93     28.90 o
   1  13   1        5.51       46.71     29.01 o
   0   0   2    47593.05    47761.70    217.07 o
   2   0   2    46412.05    44853.92    346.33 o
   4   0   2     6912.71     6541.88    121.87 o
   6   0   2    18574.32    17756.54    164.22 o
   8   0   2    23864.06    22863.24    325.82 o
  10   0   2      619.09      552.64     32.00 o
  12   0   2     7619.00     7750.54    186.58 o
   1   1   2    23110.15    23323.76    183.69 o
   3   1   2    71909.98    68196.98    199.67 o
   5   1   2    28558.02    28053.71    380.62 o
   7   1   2      137.80      170.47     11.34 o
   9   1   2    23836.53    24080.80    189.85 o
  11   1   2    13914.96    13597.80    148.07 o
  13   1   2     2921.33     2955.12     87.32 o
   0   2   2   354389.72   378390.78   3321.08 o
   2   2   2    73250.40    73571.44    487.37 o
   4   2   2    20955.61    21051.50    154.83 o
   6   2   2   138624.02   137375.23   1860.63 o
   8   2   2    43262.57    44036.81    809.76 o
  10   2   2      406.79      432.60     33.30 o
  12   2   2    34540.29    34800.60   1023.25 o
   1   3   2    27350.10    26222.41    868.76 o
   3   3   2      227.50      336.51    132.04 o
   5   3   2    41893.79    40913.68    488.97 o
   7   3   2     2886.03     2808.77     77.94 o
   9   3   2       53.10       83.60     20.61 o
  11   3   2    20442.54    20089.00    312.41 o
   0   4   2      976.95      952.49     52.19 o
   2   4   2     1248.02     1274.38     58.64 o
   4   4   2    12238.09    11787.02    238.25 o
   6   4   2     2329.57     2356.46     68.75 o
   8   4   2      323.34      469.03    133.02 o
  10   4   2     8384.23     8307.72    164.57 o
  12   4   2      524.74      540.24     31.00 o
   1   5   2    19204.74    19474.72    159.08 o
   3   5   2   115629.07   115209.29    656.33 o
   5   5   2    32850.16    32903.88    718.85 o
   7   5   2      285.76      331.35     40.35 o
   9   5   2    37940.92    37343.82    334.03 o
  11   5   2    21093.03    20758.79    279.37 o
   0   6   2    76740.10    76989.18    495.27 o
   2   6   2    81905.67    82794.47    814.43 o
   4   6   2    44591.39    44527.64    289.04 o
   6   6   2    35237.52    35583.88    284.19 o
   8   6   2    60020.98    59644.07    414.25 o
  10   6   2     3787.46     3692.29    118.93 o
   1   7   2     3968.97     3996.58    104.77 o
   3   7   2    11689.44    11785.61    153.48 o
   5   7   2       93.99      248.97    129.34 o
   7   7   2     7939.85     8016.19    149.99 o
   9   7   2     2884.78     2996.01    145.09 o
  11   7   2       33.42       66.18     43.97 o
   0   8   2     7242.43     7033.59    173.91 o
   2   8   2      105.93      154.57     34.63 o
   4   8   2     2073.51     2054.69    125.67 o
   6   8   2     5387.32     5688.84    233.82 o
   8   8   2     2730.76     2921.17    220.79 o
  10   8   2     2478.09     2731.11    108.03 o
   1   9   2    24729.58    24912.40    247.71 o
   3   9   2    61252.96    61574.30    405.59 o
   5   9   2    41315.79    41510.79    492.35 o
   7   9   2     4347.28     4346.00    141.99 o
   9   9   2    23563.01    23413.87    624.16 o
   0  10   2    78187.98    77531.62    669.44 o
   2  10   2      849.33      895.54     68.67 o
   4  10   2      431.09      466.05     27.23 o
   6  10   2    45303.20    45358.49    931.21 o
   8  10   2     3526.25     3307.31    202.34 o
   1  11   2     1301.24     1291.69     64.02 o
   3  11   2      137.27      158.07     49.18 o
   5  11   2        0.30      -38.17     38.17 o
   7  11   2     2403.69     2574.91    105.19 o
   0  12   2     5305.12     5316.70    197.99 o
   2  12   2     9623.69     9317.04    186.77 o
   4  12   2     2031.90     2020.61     94.74 o
   1  13   2     3063.06     2906.82    116.15 o
   1   1   3      773.60      979.95     23.34 o
   3   1   3    32533.76    28820.00    121.98 o
   5   1   3     4470.95     4455.97     57.02 o
   7   1   3      903.99      965.11     34.00 o
   9   1   3    36661.41    36823.26    278.72 o
  11   1   3     7032.59     7039.16    208.90 o
   0   2   3    19053.66    18812.23    178.22 o
   2   2   3     4674.05     4846.17     69.31 o
   4   2   3      742.82      895.63     38.15 o
   6   2   3    22111.29    22376.20    323.78 o
   8   2   3     1517.39     1487.92     65.08 o
  10   2   3       94.31      127.32     23.10 o
  12   2   3     7833.70     8016.32    177.56 o
   1   3   3     9048.00     8611.32     94.35 o
   3   3   3    48599.07    48921.02    703.13 o
   5   3   3    29371.57    28997.79    485.33 o
   7   3   3       18.11       75.52     39.36 o
   9   3   3    13983.44    13800.27    449.29 o
  11   3   3     6682.60     6771.66    158.16 o
   0   4   3   118476.11   122610.77    564.60 o
   2   4   3      648.63      626.21     34.57 o
   4   4   3     8280.00     8399.31    114.93 o
   6   4   3    38474.94    37950.61    274.44 o
   8   4   3     1144.21     1095.84     57.27 o
  10   4   3     2265.81     2249.98     92.89 o
  12   4   3     9570.26     9771.15    200.85 o
   1   5   3    22613.66    22607.36    221.91 o
   3   5   3     8781.99     8912.22    119.86 o
   5   5   3    21842.21    21427.54    203.12 o
   7   5   3    16593.19    16507.67    199.38 o
   9   5   3     7551.92     7258.24    150.25 o
  11   5   3    15564.43    15191.83    242.29 o
   0   6   3     1267.35     1326.20     73.09 o
   2   6   3    13632.40    13773.11    154.72 o
   4   6   3     6931.69     7187.85    136.22 o
   6   6   3     2718.19     2770.17     85.55 o
   8   6   3    10711.76    10908.26    180.55 o
  10   6   3     1664.36     1750.78    126.85 o
   1   7   3    11702.56    11464.38    150.65 o
   3   7   3     2845.08     2920.22     82.52 o
   5   7   3    13772.67    14146.13    357.84 o
   7   7   3     6288.88     6482.54    139.12 o
   9   7   3     4188.76     4331.16    184.73 o
   0   8   3       38.91       45.52     39.09 o
   2   8   3    11959.67    12063.79    192.43 o
   4   8   3     9846.47     9872.15    161.84 o
   6   8   3     1126.10     1144.26     57.89 o
   8   8   3    18276.49    18411.05    256.16 o
  10   8   3     3739.29     3780.59    129.48 o
   1   9   3      643.27      613.81     37.81 o
   3   9   3     8308.00     8306.04    154.42 o
   5   9   3      909.43     1024.47     53.35 o
   7   9   3     2912.21     2922.95    290.80 o
   9   9   3     3313.18     3359.05    124.86 o
   0  10   3    11268.94    10970.66    258.99 o
   2  10   3    14563.81    14388.31    257.39 o
   4  10   3     2632.77     2680.75     99.35 o
   6  10   3     5751.25     5716.93    170.11 o
   8  10   3    11808.06    11715.31    248.43 o
   1  11   3     2723.03     2799.18    101.35 o
   3  11   3      936.70      986.62     57.67 o
   5  11   3      614.30      635.80     33.25 o
   0  12   3    16708.43    16988.91    354.76 o
   2  12   3     2691.89     2676.38    128.08 o
   4  12   3     1532.84     1434.95     76.82 o
   0   0   4   203240.13   196437.25    672.92 o
   2   0   4     5666.94     5047.86     74.32 o
   4   0   4     4431.62     4646.92     80.26 o
   6   0   4   152198.36   150576.05   2399.83 o
   8   0   4    25563.95    25864.56    366.00 o
  10   0   4     3634.48     3553.97    108.90 o
  12   0   4    48581.16    48615.43    451.52 o
   1   1   4     4808.65     4199.70     47.36 o
   3   1   4    35150.51    34972.96    147.47 o
   5   1   4    32353.89    31517.94    326.43 o
   7   1   4     2497.25     2516.35     65.71 o
   9   1   4     2343.08     2413.10     61.51 o
  11   1   4    12466.43    12644.25    149.61 o
   0   2   4    12069.90    12905.90    166.43 o
   2   2   4     2732.98     2788.65     60.08 o
   4   2   4     1181.03     1339.65     49.90 o
   6   2   4     1415.82     1580.70    259.13 o
   8   2   4     7428.39     7169.83    134.45 o
  10   2   4        3.74       44.28     21.10 o
  12   2   4     1309.87     1418.37     87.17 o
   1   3   4     6252.07     6599.55     91.09 o
   3   3   4   178444.92   183702.80   4049.98 o
   5   3   4    10363.85    10825.32    272.73 o
   7   3   4      332.19      344.37     20.80 o
   9   3   4    52494.80    52419.21    650.00 o
  11   3   4     6826.44     6724.61    158.88 o
   0   4   4   181072.47   187569.66    767.12 o
   2   4   4    99039.27   100605.26   1574.51 o
   4   4   4    40031.61    40325.43    264.89 o
   6   4   4    66252.08    67743.99    454.58 o
   8   4   4    56221.88    55783.46    393.02 o
  10   4   4     2570.78     2685.83    119.68 o
   1   5   4     1829.79     1902.56     60.97 o
   3   5   4       24.36       16.13     43.29 o
   5   5   4     5015.35     5218.20    277.37 o
   7   5   4      256.12      357.73     88.11 o
   9   5   4      733.59      778.40     44.51 o
  11   5   4     8411.49     8721.77    191.04 o
   0   6   4    17912.22    18671.13    260.35 o
   2   6   4     1550.11     1596.97     58.44 o
   4   6   4    31989.70    32185.63    511.33 o
   6   6   4     5909.13     6128.38    149.82 o
   8   6   4       31.15       47.31     39.25 o
  10   6   4    18549.41    18768.01    268.72 o
   1   7   4    33771.84    34449.71    270.20 o
   3   7   4    24955.35    25796.89    243.29 o
   5   7   4    45497.41    46115.97   1076.58 o
   7   7   4     9977.90     9744.80    174.73 o
   9   7   4    19420.21    19036.67    289.03 o
   0   8   4    75432.21    76424.01    610.90 o
   2   8   4    28074.04    28155.83    264.32 o
   4   8   4     4953.02     5159.23    257.15 o
   6   8   4    33812.83    33781.33    434.16 o
   8   8   4    21527.07    21570.82    291.72 o
   1   9   4      485.04      657.85    162.31 o
   3   9   4     2603.93     2695.49     90.52 o
   5   9   4       42.76       41.19     38.52 o
   7   9   4     1744.00     1841.69     86.06 o
   0  10   4     1317.87     1468.99    103.26 o
   2  10   4    12511.23    12642.98    202.09 o
   4  10   4     5616.85     5854.93    143.59 o
   6  10   4     1499.32     1537.82    141.13 o
   1  11   4    17401.84    16834.13    244.53 o
   3  11   4    58354.93    57662.32    877.30 o
   5  11   4    29550.30    28697.29    338.73 o
   0  12   4    18507.77    17859.62    380.26 o
   2  12   4      207.10      283.55     25.47 o
   4  12   4       18.92       52.55     94.25 o
   1   1   5       20.32      140.16     24.67 o
   3   1   5    43691.70    42182.77    177.56 o
   5   1   5     3792.07     3819.19     60.45 o
   7   1   5      322.31      318.60     21.05 o
   9   1   5    33627.01    33855.97    238.99 o
  11   1   5     4715.51     4916.65     96.41 o
   0   2   5    15818.50    16214.89    208.23 o
   2   2   5     5766.48     5827.61     92.49 o
   4   2   5     1374.49     1367.82     60.50 o
   6   2   5    15724.12    15156.52    250.24 o
   8   2   5     1714.63     1760.11    114.91 o
  10   2   5     1179.81     1281.64     64.22 o
  12   2   5     6364.74     6396.54    190.89 o
   1   3   5     6554.36     6350.24     97.50 o
   3   3   5    27695.36    27912.09    214.48 o
   5   3   5    18616.47    18129.09    188.63 o
   7   3   5      352.15      428.32     22.64 o
   9   3   5    12545.02    12083.79    195.09 o
  11   3   5     6855.84     6945.86    327.66 o
   0   4   5    46586.87    48156.82    396.91 o
   2   4   5      215.43      223.25     22.23 o
   4   4   5     3480.46     3417.29     84.67 o
   6   4   5    21063.05    20757.08    221.48 o
   8   4   5      138.44      132.41     24.03 o
  10   4   5     1396.91     1495.82    125.32 o
   1   5   5    16179.44    16614.11    174.49 o
   3   5   5     3972.35     4138.17    144.42 o
   5   5   5    21337.61    22311.77    225.68 o
   7   5   5     9645.60     9529.15    177.16 o
   9   5   5     4766.78     4730.96    234.11 o
  11   5   5    14985.67    15355.44    255.14 o
   0   6   5     3820.29     4266.95    135.89 o
   2   6   5     6866.84     7209.16    198.54 o
   4   6   5     3616.79     3687.95    184.77 o
   6   6   5     4290.52     4168.92    109.85 o
   8   6   5     6461.78     6293.90    146.64 o
  10   6   5     1042.29     1135.06     61.35 o
   1   7   5     5957.51     6159.11    120.53 o
   3   7   5     2112.74     2056.31     76.66 o
   5   7   5     9723.55     9397.60    162.06 o
   7   7   5     2784.71     2876.95    101.93 o
   9   7   5     3002.35     2841.19    111.42 o
   0   8   5      649.79      741.29     58.22 o
   2   8   5    15847.97    16310.09    358.40 o
   4   8   5    11560.77    11811.40    260.31 o
   6   8   5     1746.03     1847.33     84.83 o
   8   8   5    17103.16    17078.02    473.15 o
   1   9   5       33.13       32.46     37.49 o
   3   9   5     6021.43     5954.52    141.24 o
   5   9   5     1151.17     1125.42     60.20 o
   7   9   5      804.96      854.60     85.99 o
   0  10   5     8038.18     7959.32    233.12 o
   2  10   5    11708.99    11258.17    194.48 o
   4  10   5     3827.21     3827.15    124.89 o
   6  10   5     4928.27     4690.52    179.77 o
   1  11   5     2205.28     2128.62     95.40 o
   3  11   5     2010.27     2074.56     96.45 o
   5  11   5      776.64      983.34     88.39 o
   0  12   5    17171.33    17200.77    375.42 o
   2  12   5     1702.42     1666.35     87.95 o
   0   0   6    37476.38    37597.05    335.24 o
   2   0   6    10365.26    10112.74    127.60 o
   4   0   6     1815.59     1832.35    139.44 o
   6   0   6    13480.50    12980.13    171.72 o
   8   0   6    15141.21    14816.14    364.15 o
  10   0   6       65.66       77.80     40.27 o
   1   1   6     1358.25     1371.60     42.96 o
   3   1   6    62445.48    61244.88    552.37 o
   5   1   6    10831.03    10525.71    133.10 o
   7   1   6     2625.66     2471.23     94.80 o
   9   1   6    20412.31    19903.10    228.48 o
  11   1   6     7564.19     7627.43    144.07 o
   0   2   6   191531.92   193864.31    830.76 o
   2   2   6    31015.64    31025.76    546.10 o
   4   2   6    11751.33    11769.90    172.43 o
   6   2   6   105550.45   105219.19    713.54 o
   8   2   6    28303.87    27982.11    286.44 o
  10   2   6      138.83      248.07     24.64 o
   1   3   6    15850.76    15977.38    166.73 o
   3   3   6     4705.44     4893.01     98.44 o
   5   3   6    22087.67    21667.03    338.76 o
   7   3   6     2619.75     2571.84    132.32 o
   9   3   6      457.19      508.35     83.47 o
  11   3   6    12188.31    12122.26    225.45 o
   0   4   6     7281.28     7189.11    164.49 o
   2   4   6      641.58      960.03    343.80 o
   4   4   6     7376.03     7115.33    126.36 o
   6   4   6     4180.27     4318.29    105.91 o
   8   4   6       34.73       93.71     35.70 o
  10   4   6     6123.72     6391.20    363.18 o
   1   5   6    10708.34    10629.54    150.01 o
   3   5   6    62802.31    64060.79    529.91 o
   5   5   6    20589.45    20208.83    227.86 o
   7   5   6      530.56      494.76     47.85 o
   9   5   6    29609.74    28818.83    646.22 o
   0   6   6    46793.88    48034.18    467.87 o
   2   6   6    54330.07    55442.95    362.02 o
   4   6   6    18675.39    18469.63    218.67 o
   6   6   6    21840.58    21748.20    255.67 o
   8   6   6    46925.98    45973.80    926.57 o
  10   6   6      848.51      790.92     43.19 o
   1   7   6     1465.35     1405.73    107.56 o
   3   7   6     1843.95     1862.93     76.70 o
   5   7   6       34.85       46.38     32.20 o
   7   7   6     3746.28     3920.02    184.96 o
   9   7   6     1158.30     1091.98     89.04 o
   0   8   6     6029.79     5941.68    187.60 o
   2   8   6      764.30      762.28     40.33 o
   4   8   6      912.74      970.36     93.59 o
   6   8   6     3758.17     3755.19    281.55 o
   8   8   6     2596.68     2538.34    154.17 o
   1   9   6    31206.26    31376.02    313.60 o
   3   9   6    40348.13    40124.82    366.07 o
   5   9   6    41018.12    39901.85    380.74 o
   7   9   6     8323.53     8338.81    183.90 o
   0  10   6    53551.11    53062.96    612.10 o
   2  10   6     2301.32     2303.91     95.71 o
   4  10   6      214.20      266.20     31.33 o
   6  10   6    34268.56    33420.27    375.37 o
   1  11   6       47.17       49.22     45.76 o
   3  11   6       10.18       32.19     42.86 o
   1   1   7      762.93      759.08     28.36 o
   3   1   7    65033.44    62815.51    414.15 o
   5   1   7     4125.35     4027.35     71.07 o
   7   1   7      152.29      156.85     14.59 o
   9   1   7    29159.61    27899.38    226.73 o
  11   1   7     1284.79     1329.38    123.70 o
   0   2   7    19246.26    19494.14    270.29 o
   2   2   7     3431.39     3288.42    109.09 o
   4   2   7    16118.53    15747.23    186.46 o
   6   2   7     7572.84     7579.23    303.97 o
   8   2   7     1507.84     1479.30     76.56 o
  10   2   7     6963.13     6761.83    270.44 o
   1   3   7     5258.24     5326.88    106.08 o
   3   3   7     6364.46     6527.53    121.39 o
   5   3   7     8372.83     8712.96    174.39 o
   7   3   7     4543.24     4522.99    118.71 o
   9   3   7    13328.66    12970.92    390.78 o
   0   4   7     2008.97     2216.78    103.69 o
   2   4   7     1473.70     1594.69     61.82 o
   4   4   7      194.79      235.49     51.95 o
   6   4   7     7203.90     7096.68    142.50 o
   8   4   7      118.28      422.77    243.41 o
  10   4   7      370.22      390.01     30.22 o
   1   5   7     5702.68     5857.06    119.11 o
   3   5   7     1648.59     1833.12     71.82 o
   5   5   7    18249.87    17874.62    362.86 o
   7   5   7      555.01      613.57     35.26 o
   9   5   7     1277.66     1315.26    129.32 o
   0   6   7    12067.66    11582.53    245.79 o
   2   6   7     4496.25     4451.82    112.39 o
   4   6   7     1893.73     1831.24     77.38 o
   6   6   7     8090.43     7788.32    161.99 o
   8   6   7     3864.07     3839.70    166.17 o
   1   7   7     3861.43     3966.95    109.38 o
   3   7   7     1204.73     1249.14     66.37 o
   5   7   7    10340.26    10405.86    185.62 o
   7   7   7      612.22      742.44     82.85 o
   0   8   7     6966.04     7086.95    210.79 o
   2   8   7    21228.90    20641.32    258.79 o
   4   8   7    10678.10    10481.38    191.28 o
   6   8   7     2594.51     2484.55    112.34 o
   1   9   7       61.06       74.59     39.00 o
   3   9   7     2582.53     2558.41     99.45 o
   5   9   7       82.20      126.35     27.99 o
   0  10   7     2980.03     2810.71    150.18 o
   2  10   7     8132.40     8067.29    179.30 o
   4  10   7     9358.81     8849.98    192.67 o
   1  11   7      959.06      968.39     59.43 o
   0   0   8   252580.28   252473.69   1099.38 o
   2   0   8    18198.81    18040.45    669.59 o
   4   0   8      532.63      808.44     43.45 o
   6   0   8   120235.44   117119.17    593.14 o
   8   0   8    12501.93    12147.70    307.73 o
  10   0   8     2637.85     2788.87    112.93 o
   1   1   8    13725.49    13655.44    240.65 o
   3   1   8     6090.50     6231.98     98.94 o
   5   1   8    15800.69    15360.21    203.06 o
   7   1   8     4828.61     4799.32     89.21 o
   9   1   8     4434.01     4215.17    103.17 o
   0   2   8      780.48      931.97     72.69 o
   2   2   8     3292.44     3448.69     90.63 o
   4   2   8      812.66      859.70     47.65 o
   6   2   8     1459.45     1268.15     88.62 o
   8   2   8     4281.65     4048.44    122.59 o
  10   2   8     1412.79     1302.21    104.77 o
   1   3   8      799.21      905.11     46.24 o
   3   3   8    50804.36    50945.29    359.16 o
   5   3   8     7403.63     7402.68    148.61 o
   7   3   8     1591.36     1757.72     81.96 o
   9   3   8    25109.06    24395.36    771.87 o
   0   4   8    46165.66    47620.88    485.24 o
   2   4   8    38131.93    38461.91    551.12 o
   4   4   8    18474.33    18324.95    224.65 o
   6   4   8    31438.40    30911.72    312.41 o
   8   4   8    41545.29    40275.98    651.19 o
   1   5   8     1470.56     1442.95     67.32 o
   3   5   8     3735.65     3832.44    106.90 o
   5   5   8     7021.28     7070.64    151.56 o
   7   5   8      733.96      795.04     80.72 o
   9   5   8       71.01       61.43     45.14 o
   0   6   8     5974.00     6223.61    190.99 o
   2   6   8     2220.96     2319.53    116.27 o
   4   6   8     2014.83     2112.84     89.09 o
   6   6   8     8651.40     8510.19    177.65 o
   8   6   8       24.82       68.00     53.11 o
   1   7   8    21893.80    21837.00    262.51 o
   3   7   8    51239.90    49959.04    610.02 o
   5   7   8    35384.66    35016.82    505.53 o
   7   7   8     2297.30     2056.33    102.67 o
   0   8   8    28879.49    27877.61    442.19 o
   2   8   8    13892.51    13850.26    219.21 o
   4   8   8     8088.70     8121.52    409.47 o
   6   8   8    21605.53    21343.51    296.82 o
   1   9   8     3662.66     3688.21    120.27 o
   3   9   8     2403.95     2375.36    149.33 o
   5   9   8      281.40      297.80     26.76 o
   0  10   8       84.52      107.11     29.99 o
   2  10   8     8186.98     8276.63    563.72 o
   1   1   9       96.77      144.67     39.65 o
   3   1   9    29727.95    30002.19    271.00 o
   5   1   9     2465.35     2286.28     65.13 o
   7   1   9      268.45      315.09     19.63 o
   9   1   9    19595.17    19672.70    203.33 o
   0   2   9    11582.08    11487.33    247.12 o
   2   2   9     1708.61     1715.80    131.43 o
   4   2   9     3050.40     2759.59     98.40 o
   6   2   9     6941.08     6839.98    155.37 o
   8   2   9     1051.17     1103.03     62.43 o
   1   3   9     2780.17     2849.97     92.18 o
   3   3   9    10154.19    10346.83    175.58 o
   5   3   9     6260.42     6201.56    144.91 o
   7   3   9     1226.95     1098.88     59.22 o
   0   4   9    12047.20    12365.37    269.40 o
   2   4   9      508.11      574.73     32.84 o
   4   4   9      415.08      402.03     24.67 o
   6   4   9    11294.63    11473.64    405.65 o
   8   4   9       19.83       92.61     47.75 o
   1   5   9     9242.16    10003.75    174.26 o
   3   5   9     2524.68     2659.01     99.04 o
   5   5   9    14764.14    15573.87    368.91 o
   7   5   9     3319.82     3414.90    120.43 o
   0   6   9     4642.02     4922.22    191.51 o
   2   6   9     3552.55     3687.08    279.75 o
   4   6   9     1618.19     1709.37     84.05 o
   6   6   9     3499.74     3752.74    141.28 o
   1   7   9     3619.04     3765.53    120.97 o
   3   7   9     1300.70     1699.38    363.60 o
   5   7   9     6106.84     6229.11    162.65 o
   0   8   9     1675.70     1694.81    123.64 o
   2   8   9    13115.72    13333.74    229.38 o
   4   8   9     7066.30     6703.18    171.08 o
   1   9   9        2.83       63.02     40.52 o
   0   0  10      643.42      631.26     52.68 o
   2   0  10     7793.62     7567.65    154.23 o
   4   0  10      914.26     1068.36     64.30 o
   6   0  10     1732.24     1637.04     80.36 o
   8   0  10     6032.09     6308.31    383.97 o
   1   1  10     3063.06     3019.52     90.94 o
   3   1  10    26625.61    26895.68    510.67 o
   5   1  10     6378.21     6294.61    106.62 o
   7   1  10      155.26      185.82     36.61 o
   0   2  10    94546.18    94145.34    771.44 o
   2   2  10    14269.28    14396.63    465.59 o
   4   2  10     1942.33     2058.18    134.47 o
   6   2  10    57085.53    56532.67    511.86 o
   8   2  10    17450.12    17184.77    466.54 o
   1   3  10     5927.22     6139.00    140.71 o
   3   3  10       80.05      138.94     21.82 o
   5   3  10    13738.52    13943.57    225.59 o
   7   3  10      406.32      419.43     33.21 o
   0   4  10      749.93      722.90     59.47 o
   2   4  10      799.24      864.50     50.00 o
   4   4  10     4137.08     4170.70    145.45 o
   6   4  10     1108.00     1156.08    116.63 o
   1   5  10     5634.19     5635.41    143.96 o
   3   5  10    47114.72    47605.09    417.33 o
   5   5  10    13716.58    13964.14    536.38 o
   0   6  10    24243.13    24330.96    426.06 o
   2   6  10    31786.08    32429.60    349.42 o
   4   6  10    21817.54    21646.06    296.02 o
   1   7  10      644.41      692.10     41.96 o
   3   7  10     7162.91     7327.81    350.62 o
   0   8  10     1231.41     1196.55     99.13 o
   2   8  10      734.01      810.59     90.54 o
   1   1  11       17.84        4.76     29.09 o
   3   1  11    13224.34    13317.47    156.15 o
   5   1  11     1004.17     1023.40     40.39 o
   0   2  11     5316.50     5561.83    202.13 o
   2   2  11     1461.80     1596.64     80.47 o
   4   2  11       41.81       30.97     46.96 o
   6   2  11     6838.49     6602.58    171.17 o
   1   3  11     2229.61     2416.74    118.94 o
   3   3  11    14492.78    14687.25    410.23 o
   5   3  11     7105.41     6850.35    171.90 o
   0   4  11    20295.40    20841.10    395.72 o
   2   4  11       55.58       50.89     43.52 o
   4   4  11     1449.53     1440.41    123.26 o
   1   5  11     8860.56     9024.82    191.53 o
   3   5  11     1404.63     1445.31    107.72 o
   0   6  11     1643.58     1536.26    111.48 o
   2   6  11     3230.57     3270.58    122.71 o
   0   0  12    65421.36    63585.68    704.42 o
   2   0  12     3925.89     3687.37    164.74 o
   4   0  12     1071.04     1152.43     94.30 o
   1   1  12     3796.33     3620.47     89.40 o
   3   1  12     6871.08     7032.15    177.97 o
   0   2  12     1011.44     1085.70     78.40 o
   2   2  12     1026.18     1090.48     64.26 o
   4   2  12      122.93      156.15     34.14 o
   1   3  12      857.61      841.50     44.53 o
   3   3  12    38554.82    38415.21    406.17 o
   0   4  12    35810.46    37007.36    554.42 o
   2   4  12    24491.37    25121.05    396.43 o
 
